# Supplementary material for: Novel method for diagnosing takotsubo syndrome with left ventriculography using a microaxial flow pump in temporary surgical mode in a patient with cardiogenic shock: a case report
Source: Eur Heart J Case Rep. 2024 Oct 24;8(11):ytae578. doi: 10.1093/ehjcr/ytae578 (PMC11536081; doi:10.1093/ehjcr/ytae578)
Supplement: ytae578_Supplementary_Data [file ytae578_supplementary_data.zip]

Archive with 2 entries (2 files):
- Video 1_20240913.mp4
- Video 2_20240913.mp4
